# Supplementary material for: Exploring the role of E. faecalis enterococcal polysaccharide antigen (EPA) and lipoproteins in evasion of phagocytosis
Source: Mol Microbiol. Author manuscript; Available in PMC 2025 Sep 9. (PMC7618083; doi:10.1111/mmi.15294)
Supplement: Supplementary Material [file EMS208353-supplement-Supplementary_Material.zip]

Archive with 2 entries (2 files):
- mmi15294-sup-0001-figures1.pdf
- mmi15294-sup-0002-tables1.pdf
